# Supplementary material for: Correlates of condom use among male university students from eastern China who engage in casual sex
Source: PLoS One. 2023 May 25;18(5):e0283970. doi: 10.1371/journal.pone.0283970 (PMC10212108; doi:10.1371/journal.pone.0283970)
Supplement: S1 Data — (XLS) [file pone.0283970.s001.xls]

## Sheet: 545名有性行为且报告对象的临时性行为的安全套使用情况
index	Grade	Age	Hometown	Residence	Emotional relationship with parents	HIV infection can be identified by appearance	Consistent condom use could prevent HIV transmission	Reveived lectures on HIV/AIDs in school over the prior one year	Reveived propaganda on HIV testing in School over the prior one year	Attidude toward casual sexual behavior	Attidude toward commercial sexual behavior	Ever engaging in sex with regular partner over the prior one year	Condom use with regular partner over the prior one year	Finding casual partners on the internet over the prior one year	Drinking alcohol before casual sex over the prior one year	Risk perception for HIV infection	Type of previous sex partners	Self-assessment implement of HIV infection risk in School over the prior one year	Ever engaging in commercial sex	Sefl-efficacy of condom use scale
27638	two	20	other provinces	town/city	very good	correct	correct	yes	yes	acceptable	acceptable	yes	sometimes/often	yes	no	yes	male/both	no	no	9'
7658	three	20	local province	countryside	very good	incorrect/unknown	correct	no	no	acceptable	acceptable	no	#NULL!	no	no	no/unknown	male/both	no	no	5-8'
7592	three	21	local province	town/city	very good	incorrect/unknown	correct	yes	yes	acceptable	unaceptable/unknown	yes	never	yes	yes	no/unknown	male/both	yes	yes	9'
23403	one	18	local province	countryside	bad	correct	correct	yes	yes	unacceptable/unknown	unaceptable/unknown	no	#NULL!	no	no	no/unknown	male/both	yes	no	5-8'
27397	four	22	other provinces	town/city	very good	correct	correct	no	yes	acceptable	acceptable	no	#NULL!	no	no	no/unknown	male/both	no	no	5-8'
6918	four	22	other provinces	town/city	very good	correct	correct	yes	yes	unacceptable/unknown	unaceptable/unknown	no	#NULL!	yes	no	no/unknown	male/both	no	no	9'
20426	two	19	local province	countryside	very good	correct	correct	no	no	acceptable	acceptable	yes	consistently	yes	no	no/unknown	male/both	no	no	9'
14487	one	18	other provinces	countryside	very good	correct	correct	no	yes	acceptable	unaceptable/unknown	yes	consistently	yes	no	no/unknown	male/both	no	no	9'
14156	four	21	local province	town/city	very good	incorrect/unknown	incorrect/unknown	no	no	unacceptable/unknown	unaceptable/unknown	no	#NULL!	no	no	no/unknown	male/both	no	no	0-4'
8281	three	20	other provinces	town/city	very good	correct	correct	yes	yes	unacceptable/unknown	unaceptable/unknown	no	#NULL!	no	no	no/unknown	male/both	yes	no	9'
20179	four	21	local province	countryside	bad	correct	correct	yes	yes	acceptable	acceptable	yes	consistently	yes	no	no/unknown	male/both	yes	no	9'
8936	two	20	other provinces	countryside	very good	correct	correct	yes	yes	acceptable	acceptable	yes	consistently	yes	yes	no/unknown	male/both	yes	no	5-8'
29216	one	19	local province	countryside	good	correct	correct	yes	yes	acceptable	acceptable	yes	consistently	yes	yes	no/unknown	male/both	yes	yes	9'
27140	three	20	local province	town/city	good	correct	correct	yes	no	acceptable	acceptable	yes	consistently	yes	no	no/unknown	male/both	no	no	9'
24894	three	20	local province	countryside	very good	correct	correct	yes	yes	acceptable	acceptable	yes	consistently	yes	yes	no/unknown	male/both	yes	yes	9'
5848	four	20	local province	town/city	very good	correct	incorrect/unknown	yes	yes	unacceptable/unknown	unaceptable/unknown	yes	consistently	no	yes	yes	male/both	yes	yes	9'
6582	four	21	other provinces	town/city	very good	correct	correct	no	yes	acceptable	acceptable	yes	consistently	yes	no	no/unknown	female	no	no	9'
15630	two	19	other provinces	town/city	very good	incorrect/unknown	correct	yes	yes	acceptable	acceptable	no	#NULL!	no	no	no/unknown	female	no	no	9'
3508	three	20	local province	town/city	very good	incorrect/unknown	correct	yes	yes	unacceptable/unknown	unaceptable/unknown	yes	consistently	no	no	no/unknown	female	no	no	9'
25490	three	20	local province	countryside	very good	correct	correct	no	no	unacceptable/unknown	unaceptable/unknown	yes	consistently	no	no	no/unknown	female	no	no	5-8'
3633	two	20	local province	town/city	very good	correct	correct	yes	yes	acceptable	acceptable	yes	sometimes/often	yes	yes	no/unknown	female	yes	no	9'
23446	one	18	local province	countryside	very good	correct	correct	yes	yes	unacceptable/unknown	unaceptable/unknown	yes	never	yes	no	no/unknown	female	yes	no	9'
18799	two	20	local province	countryside	very good	correct	correct	yes	yes	unacceptable/unknown	unaceptable/unknown	missing	#NULL!	yes	no	no/unknown	female	yes	no	5-8'
13842	two	21	other provinces	town/city	very good	correct	correct	yes	yes	unacceptable/unknown	unaceptable/unknown	no	#NULL!	no	no	no/unknown	female	yes	no	9'
1059	one	19	other provinces	countryside	very good	correct	correct	yes	no	unacceptable/unknown	unaceptable/unknown	no	#NULL!	no	no	no/unknown	female	no	no	0-4'
2051	two	18	local province	countryside	very good	correct	correct	yes	yes	acceptable	acceptable	no	#NULL!	no	no	no/unknown	female	yes	yes	0-4'
12983	two	20	local province	countryside	very good	correct	correct	no	yes	unacceptable/unknown	unaceptable/unknown	yes	consistently	no	no	no/unknown	female	no	no	9'
16204	four	21	other provinces	town/city	very good	correct	correct	yes	yes	acceptable	unaceptable/unknown	yes	consistently	no	no	no/unknown	female	no	no	5-8'
27988	two	19	local province	countryside	bad	correct	correct	yes	yes	acceptable	unaceptable/unknown	yes	consistently	no	yes	no/unknown	female	yes	no	5-8'
22024	one	20	local province	countryside	very good	incorrect/unknown	correct	yes	yes	unacceptable/unknown	unaceptable/unknown	no	#NULL!	3	no	no/unknown	female	yes	no	0-4'
10057	two	22	other provinces	countryside	very good	incorrect/unknown	correct	yes	yes	unacceptable/unknown	unaceptable/unknown	no	#NULL!	no	no	no/unknown	female	no	no	5-8'
15752	three	20	local province	countryside	good	correct	correct	no	no	acceptable	acceptable	no	#NULL!	yes	no	yes	female	no	no	9'
5366	one	18	local province	countryside	bad	correct	correct	yes	yes	unacceptable/unknown	unaceptable/unknown	yes	never	no	no	no/unknown	female	yes	no	9'
28892	three	21	local province	countryside	very good	correct	correct	yes	yes	acceptable	acceptable	no	#NULL!	no	no	no/unknown	female	no	no	9'
12371	two	21	local province	town/city	very good	correct	correct	yes	yes	acceptable	acceptable	no	#NULL!	no	yes	no/unknown	female	no	yes	9'
30586	two	21	local province	countryside	very good	correct	correct	no	yes	unacceptable/unknown	unaceptable/unknown	yes	consistently	yes	yes	no/unknown	female	yes	yes	9'
30583	three	20	local province	countryside	good	correct	correct	no	no	acceptable	unaceptable/unknown	yes	sometimes/often	no	yes	no/unknown	female	no	no	9'
17324	one	19	other provinces	town/city	very good	incorrect/unknown	correct	yes	no	acceptable	unaceptable/unknown	no	#NULL!	3	yes	no/unknown	female	no	no	5-8'
14902	four	22	other provinces	countryside	very good	correct	correct	yes	no	unacceptable/unknown	unaceptable/unknown	yes	consistently	3	no	no/unknown	female	no	no	0-4'
19478	three	20	local province	town/city	very good	correct	correct	yes	yes	acceptable	unaceptable/unknown	yes	consistently	no	no	no/unknown	female	yes	no	9'
16646	three	21	local province	countryside	very good	correct	correct	yes	yes	acceptable	acceptable	yes	consistently	no	no	no/unknown	female	yes	no	9'
22675	three	21	local province	town/city	very good	correct	correct	no	no	acceptable	acceptable	yes	consistently	no	no	no/unknown	female	no	no	0-4'
13814	three	20	local province	countryside	very good	incorrect/unknown	correct	no	yes	acceptable	acceptable	yes	consistently	no	no	no/unknown	female	yes	no	5-8'
11390	three	20	local province	town/city	very good	incorrect/unknown	correct	no	no	unacceptable/unknown	unaceptable/unknown	yes	consistently	no	no	no/unknown	female	no	no	5-8'
10878	three	21	local province	countryside	very good	correct	correct	no	no	acceptable	acceptable	yes	consistently	no	no	no/unknown	female	no	no	9'
28878	two	20	local province	countryside	very good	correct	correct	no	no	acceptable	acceptable	yes	consistently	no	no	no/unknown	female	yes	no	9'
9482	four	21	local province	countryside	very good	correct	correct	yes	yes	acceptable	acceptable	yes	consistently	yes	no	no/unknown	female	yes	no	9'
28290	three	20	local province	town/city	very good	correct	correct	yes	yes	acceptable	acceptable	yes	consistently	yes	no	no/unknown	female	yes	no	9'
16042	one	19	local province	countryside	very good	correct	correct	yes	yes	acceptable	unaceptable/unknown	yes	consistently	no	yes	no/unknown	female	no	no	0-4'
776	one	18	local province	countryside	good	correct	correct	yes	no	acceptable	unaceptable/unknown	yes	consistently	no	yes	no/unknown	female	no	no	5-8'
7311	three	21	other provinces	countryside	good	correct	correct	no	yes	acceptable	unaceptable/unknown	yes	consistently	no	yes	no/unknown	female	yes	no	5-8'
8413	two	19	other provinces	town/city	very good	correct	correct	no	yes	acceptable	acceptable	yes	consistently	no	yes	no/unknown	female	yes	no	9'
5829	three	21	local province	town/city	very good	correct	correct	no	no	acceptable	unaceptable/unknown	yes	consistently	yes	yes	no/unknown	female	no	no	5-8'
10358	two	20	local province	town/city	very good	correct	correct	yes	yes	unacceptable/unknown	unaceptable/unknown	yes	consistently	yes	no	yes	female	yes	no	0-4'
27227	two	21	local province	countryside	very good	correct	correct	yes	yes	unacceptable/unknown	unaceptable/unknown	yes	consistently	no	no	no/unknown	female	yes	yes	9'
24938	four	22	local province	town/city	very good	correct	correct	yes	yes	acceptable	acceptable	yes	consistently	no	no	no/unknown	female	yes	yes	9'
15031	four	22	local province	countryside	very good	correct	correct	yes	yes	acceptable	acceptable	yes	consistently	yes	yes	yes	female	yes	yes	9'
11831	three	20	local province	countryside	good	correct	correct	yes	yes	acceptable	acceptable	yes	sometimes/often	yes	yes	no/unknown	female	yes	no	9'
31000	three	21	local province	town/city	good	correct	correct	yes	yes	acceptable	acceptable	yes	never	yes	no	no/unknown	female	yes	no	5-8'
27029	two	20	local province	town/city	good	correct	correct	yes	yes	unacceptable/unknown	unaceptable/unknown	no	#NULL!	no	no	no/unknown	female	yes	no	9'
	two	20	local province	countryside	very good	correct	correct	yes	yes	acceptable	unaceptable/unknown	no	#NULL!	no	no	no/unknown	female	yes	no	9'
5466	three	23	other provinces	countryside	very good	correct	correct	yes	yes	acceptable	unaceptable/unknown	no	#NULL!	no	no	no/unknown	female	yes	no	5-8'
10023	one	19	other provinces	countryside	very good	correct	correct	yes	yes	acceptable	acceptable	no	#NULL!	no	no	no/unknown	female	no	no	5-8'
27263	two	18	local province	countryside	very good	correct	correct	yes	yes	acceptable	acceptable	no	#NULL!	yes	no	no/unknown	female	no	no	9'
21746	three	22	other provinces	town/city	very good	correct	correct	yes	yes	acceptable	acceptable	no	#NULL!	yes	no	no/unknown	female	yes	no	5-8'
1237	three	19	local province	town/city	very good	correct	correct	no	yes	acceptable	unaceptable/unknown	no	#NULL!	yes	yes	no/unknown	female	yes	no	5-8'
12451	three	21	other provinces	countryside	very good	incorrect/unknown	correct	yes	yes	acceptable	acceptable	no	#NULL!	yes	yes	no/unknown	female	yes	no	0-4'
13592	three	21	local province	town/city	very good	correct	correct	yes	yes	acceptable	acceptable	no	#NULL!	no	no	no/unknown	female	yes	yes	9'
29493	three	21	local province	town/city	very good	correct	correct	yes	yes	acceptable	acceptable	no	#NULL!	no	yes	no/unknown	female	no	yes	5-8'
4543	two	19	local province	countryside	very good	correct	correct	yes	yes	acceptable	unaceptable/unknown	yes	consistently	no	no	no/unknown	female	yes	no	9'
7885	two	19	local province	town/city	very good	correct	correct	yes	no	unacceptable/unknown	unaceptable/unknown	yes	consistently	no	no	no/unknown	female	no	no	9'
9263	two	20	local province	town/city	very good	correct	correct	yes	yes	acceptable	unaceptable/unknown	yes	consistently	no	no	no/unknown	female	yes	no	5-8'
912	one	19	local province	countryside	good	incorrect/unknown	correct	no	no	acceptable	acceptable	yes	consistently	no	no	no/unknown	female	no	no	0-4'
1693	two	19	local province	countryside	good	incorrect/unknown	correct	yes	yes	acceptable	unaceptable/unknown	yes	consistently	no	no	no/unknown	female	yes	no	5-8'
2920	one	18	local province	countryside	very good	correct	correct	yes	yes	acceptable	acceptable	yes	consistently	no	no	no/unknown	female	no	no	5-8'
24346	one	18	local province	town/city	good	correct	correct	no	no	acceptable	unaceptable/unknown	yes	consistently	no	no	no/unknown	female	no	no	9'
8386	three	22	other provinces	countryside	bad	correct	correct	yes	yes	acceptable	unaceptable/unknown	yes	consistently	no	no	no/unknown	female	yes	no	5-8'
3638	three	20	local province	countryside	very good	incorrect/unknown	correct	yes	yes	acceptable	unaceptable/unknown	yes	consistently	yes	no	no/unknown	female	no	no	5-8'
2175	three	21	local province	town/city	very good	correct	correct	yes	no	acceptable	unaceptable/unknown	yes	consistently	yes	no	no/unknown	female	no	no	9'
5303	one	20	other provinces	countryside	very good	correct	correct	yes	yes	acceptable	unaceptable/unknown	yes	consistently	yes	no	no/unknown	female	yes	no	5-8'
19238	two	22	local province	town/city	very good	correct	correct	yes	yes	acceptable	unaceptable/unknown	yes	consistently	no	yes	no/unknown	female	no	no	9'
1095	one	22	local province	countryside	very good	correct	correct	yes	yes	acceptable	acceptable	yes	consistently	no	yes	no/unknown	female	no	no	9'
30637	three	20	local province	town/city	very good	correct	correct	yes	no	acceptable	unaceptable/unknown	yes	consistently	yes	no	no/unknown	female	yes	yes	5-8'
6071	four	21	local province	countryside	very good	correct	correct	no	yes	acceptable	acceptable	yes	consistently	yes	no	no/unknown	female	no	yes	5-8'
1248	three	21	other provinces	town/city	very good	incorrect/unknown	correct	yes	yes	acceptable	acceptable	yes	consistently	yes	no	no/unknown	female	yes	yes	5-8'
23671	three	21	local province	countryside	good	correct	correct	no	no	acceptable	unaceptable/unknown	yes	consistently	3	no	missing	female	no	missing	missing
17363	three	20	local province	countryside	good	correct	correct	yes	yes	acceptable	unaceptable/unknown	yes	sometimes/often	no	no	no/unknown	female	yes	no	5-8'
20452	three	21	other provinces	countryside	very good	correct	correct	no	no	unacceptable/unknown	unaceptable/unknown	yes	sometimes/often	no	no	no/unknown	female	no	no	0-4'
9960	four	20	other provinces	countryside	very good	correct	correct	yes	yes	acceptable	acceptable	yes	sometimes/often	yes	no	no/unknown	female	yes	no	5-8'
27549	one	22	local province	countryside	very good	correct	correct	yes	yes	acceptable	unaceptable/unknown	yes	sometimes/often	no	yes	no/unknown	female	yes	no	9'
15618	two	22	other provinces	town/city	good	correct	correct	yes	yes	unacceptable/unknown	unaceptable/unknown	yes	sometimes/often	no	yes	no/unknown	female	yes	no	5-8'
16071	three	20	other provinces	town/city	very good	correct	correct	no	yes	unacceptable/unknown	unaceptable/unknown	yes	sometimes/often	yes	no	yes	female	no	no	5-8'
554	two	21	other provinces	countryside	very good	correct	correct	yes	yes	acceptable	acceptable	yes	never	yes	yes	no/unknown	female	yes	no	9'
23613	one	18	local province	countryside	very good	incorrect/unknown	correct	yes	yes	acceptable	acceptable	missing	#NULL!	yes	no	no/unknown	female	no	no	5-8'
27340	three	20	local province	town/city	very good	correct	correct	yes	yes	acceptable	acceptable	no	#NULL!	no	no	no/unknown	female	yes	no	0-4'
16494	two	19	local province	town/city	very good	correct	correct	yes	no	unacceptable/unknown	unaceptable/unknown	no	#NULL!	no	no	no/unknown	female	no	no	0-4'
30845	three	21	local province	town/city	bad	correct	correct	yes	yes	acceptable	unaceptable/unknown	no	#NULL!	no	no	no/unknown	female	yes	no	5-8'
4716	three	21	local province	countryside	very good	correct	correct	yes	no	acceptable	unaceptable/unknown	no	#NULL!	no	no	no/unknown	female	yes	no	5-8'
26300	two	19	local province	town/city	very good	correct	correct	yes	yes	acceptable	acceptable	no	#NULL!	no	no	no/unknown	female	no	no	9'
4812	one	18	local province	town/city	good	correct	correct	no	yes	acceptable	acceptable	no	#NULL!	no	no	no/unknown	female	no	no	5-8'
23907	one	21	local province	countryside	very good	correct	correct	no	no	acceptable	unaceptable/unknown	no	#NULL!	no	no	no/unknown	female	no	no	0-4'
28991	one	20	local province	countryside	very good	correct	correct	no	yes	unacceptable/unknown	unaceptable/unknown	no	#NULL!	no	no	no/unknown	female	no	no	9'
21742	three	21	other provinces	town/city	very good	correct	correct	yes	yes	acceptable	unaceptable/unknown	no	#NULL!	no	no	no/unknown	female	no	no	5-8'
898	one	19	local province	countryside	good	correct	correct	yes	yes	unacceptable/unknown	unaceptable/unknown	no	#NULL!	yes	no	no/unknown	female	no	no	0-4'
30609	one	19	local province	countryside	very good	correct	correct	yes	yes	acceptable	unaceptable/unknown	no	#NULL!	yes	no	no/unknown	female	no	no	9'
1414	three	21	local province	town/city	very good	correct	correct	no	no	unacceptable/unknown	unaceptable/unknown	no	#NULL!	yes	no	no/unknown	female	yes	no	9'
4417	one	18	other provinces	town/city	very good	correct	correct	yes	yes	acceptable	acceptable	no	#NULL!	no	yes	no/unknown	female	no	yes	9'
9196	two	21	local province	countryside	very good	correct	correct	yes	yes	acceptable	unaceptable/unknown	yes	consistently	no	no	no/unknown	female	yes	no	9'
30391	one	18	local province	countryside	very good	correct	correct	no	no	acceptable	unaceptable/unknown	yes	consistently	no	no	no/unknown	female	no	no	9'
5952	four	22	local province	countryside	very good	correct	correct	no	no	acceptable	acceptable	yes	consistently	no	no	no/unknown	female	no	no	9'
20259	four	22	local province	countryside	very good	correct	correct	no	no	unacceptable/unknown	unaceptable/unknown	yes	consistently	no	no	no/unknown	female	no	no	0-4'
30642	two	19	local province	countryside	very good	correct	correct	yes	yes	unacceptable/unknown	unaceptable/unknown	yes	consistently	yes	no	no/unknown	female	no	no	9'
7575	three	20	local province	town/city	good	correct	correct	no	no	acceptable	unaceptable/unknown	yes	consistently	yes	yes	no/unknown	female	no	no	9'
30929	one	18	local province	countryside	very good	correct	correct	yes	yes	unacceptable/unknown	unaceptable/unknown	yes	consistently	yes	yes	no/unknown	female	no	no	5-8'
9895	two	20	other provinces	countryside	very good	correct	correct	yes	yes	acceptable	unaceptable/unknown	yes	consistently	yes	no	no/unknown	female	yes	yes	9'
5985	two	20	local province	countryside	very good	correct	correct	yes	yes	unacceptable/unknown	unaceptable/unknown	yes	never	yes	yes	no/unknown	female	yes	no	9'
10607	three	20	local province	town/city	very good	correct	correct	no	yes	acceptable	acceptable	no	#NULL!	no	no	no/unknown	female	no	no	5-8'
1253	three	19	other provinces	countryside	very good	correct	correct	yes	yes	acceptable	unaceptable/unknown	yes	consistently	no	no	no/unknown	female	yes	no	9'
14006	four	23	other provinces	countryside	very good	correct	correct	yes	yes	unacceptable/unknown	unaceptable/unknown	yes	consistently	no	no	no/unknown	female	no	no	9'
18346	two	19	local province	countryside	good	correct	correct	yes	yes	acceptable	acceptable	yes	consistently	yes	no	no/unknown	female	yes	no	5-8'
14556	four	21	local province	town/city	very good	correct	correct	yes	yes	acceptable	unaceptable/unknown	yes	consistently	yes	no	no/unknown	female	no	no	5-8'
2085	two	22	other provinces	countryside	very good	correct	correct	yes	no	acceptable	acceptable	yes	consistently	yes	yes	no/unknown	female	yes	no	9'
12190	three	20	local province	countryside	very good	correct	correct	no	no	acceptable	acceptable	yes	consistently	no	no	no/unknown	female	no	yes	9'
22039	two	20	local province	town/city	very good	correct	correct	yes	no	acceptable	unaceptable/unknown	yes	sometimes/often	no	no	no/unknown	female	yes	no	9'
17877	three	20	local province	town/city	very good	correct	correct	yes	no	acceptable	acceptable	yes	sometimes/often	yes	no	no/unknown	female	no	yes	0-4'
11854	three	21	other provinces	town/city	good	correct	correct	no	no	acceptable	acceptable	yes	sometimes/often	no	yes	no/unknown	female	no	yes	5-8'
4777	three	21	local province	countryside	very good	correct	incorrect/unknown	yes	no	acceptable	unaceptable/unknown	no	#NULL!	no	no	no/unknown	female	no	no	0-4'
8181	three	21	local province	countryside	very good	incorrect/unknown	correct	yes	yes	acceptable	acceptable	no	#NULL!	no	no	no/unknown	female	yes	no	9'
21503	one	21	local province	town/city	very good	correct	correct	yes	yes	acceptable	unaceptable/unknown	no	#NULL!	no	no	no/unknown	female	no	no	5-8'
12374	two	20	local province	countryside	very good	correct	correct	yes	yes	acceptable	acceptable	no	#NULL!	no	no	no/unknown	female	no	no	9'
9284	two	22	local province	countryside	very good	correct	correct	yes	yes	unacceptable/unknown	unaceptable/unknown	no	#NULL!	no	no	no/unknown	female	yes	no	0-4'
30363	three	20	local province	countryside	very good	correct	correct	no	no	acceptable	unaceptable/unknown	no	#NULL!	no	no	no/unknown	female	no	no	5-8'
13046	four	23	other provinces	town/city	very good	incorrect/unknown	correct	no	no	acceptable	unaceptable/unknown	no	#NULL!	no	no	no/unknown	female	no	no	5-8'
20056	two	19	local province	countryside	very good	correct	correct	no	no	acceptable	acceptable	no	#NULL!	yes	no	no/unknown	female	no	no	5-8'
14525	three	20	local province	countryside	bad	correct	correct	no	yes	acceptable	acceptable	no	#NULL!	yes	no	no/unknown	female	no	no	5-8'
7712	two	19	other provinces	countryside	very good	correct	correct	yes	no	acceptable	acceptable	no	#NULL!	yes	no	no/unknown	female	no	no	9'
22	one	20	local province	town/city	very good	correct	correct	yes	yes	acceptable	acceptable	no	#NULL!	no	no	yes	female	yes	no	5-8'
12588	two	20	other provinces	countryside	very good	correct	correct	no	yes	unacceptable/unknown	unaceptable/unknown	no	#NULL!	no	no	no/unknown	female	yes	yes	5-8'
8741	one	20	other provinces	countryside	very good	correct	correct	no	no	acceptable	acceptable	no	#NULL!	no	no	no/unknown	female	no	yes	9'
22985	one	19	other provinces	town/city	very good	correct	correct	yes	yes	acceptable	acceptable	no	#NULL!	no	no	no/unknown	female	no	yes	9'
24773	three	20	local province	town/city	good	correct	correct	no	no	acceptable	acceptable	no	#NULL!	yes	no	no/unknown	female	no	yes	5-8'
19481	four	21	other provinces	town/city	good	correct	correct	yes	no	unacceptable/unknown	acceptable	no	#NULL!	yes	no	no/unknown	female	no	yes	5-8'
13849	three	22	other provinces	town/city	bad	correct	correct	yes	yes	acceptable	acceptable	no	#NULL!	no	yes	no/unknown	female	yes	yes	9'
1283	three	21	local province	town/city	very good	correct	correct	yes	no	acceptable	acceptable	yes	consistently	yes	no	no/unknown	female	yes	no	5-8'
23932	one	18	local province	countryside	very good	correct	correct	yes	yes	unacceptable/unknown	unaceptable/unknown	yes	consistently	no	no	no/unknown	female	yes	no	0-4'
8779	two	21	local province	town/city	very good	correct	correct	yes	yes	unacceptable/unknown	unaceptable/unknown	yes	consistently	no	no	no/unknown	female	yes	no	0-4'
7540	four	22	local province	countryside	very good	correct	correct	yes	yes	acceptable	acceptable	yes	consistently	yes	yes	no/unknown	female	yes	no	5-8'
19414	four	21	local province	countryside	very good	correct	correct	no	yes	acceptable	acceptable	no	#NULL!	no	no	no/unknown	female	no	no	9'
22382	four	26	other provinces	countryside	very good	correct	correct	yes	yes	acceptable	unaceptable/unknown	no	#NULL!	no	no	no/unknown	female	yes	no	9'
9056	two	20	other provinces	countryside	bad	correct	correct	no	no	acceptable	acceptable	no	#NULL!	yes	yes	no/unknown	female	no	no	9'
19749	one	18	local province	town/city	very good	incorrect/unknown	correct	yes	no	acceptable	acceptable	no	#NULL!	no	no	yes	female	no	yes	0-4'
8805	three	20	other provinces	town/city	very good	correct	correct	yes	yes	acceptable	acceptable	yes	consistently	yes	no	no/unknown	female	yes	no	5-8'
24090	three	20	local province	countryside	very good	correct	correct	yes	yes	acceptable	acceptable	yes	consistently	yes	yes	no/unknown	female	yes	no	9'
4666	two	21	local province	countryside	very good	correct	correct	yes	yes	acceptable	unaceptable/unknown	yes	sometimes/often	yes	no	no/unknown	female	no	no	0-4'
1286	three	20	local province	town/city	very good	correct	correct	no	yes	acceptable	acceptable	yes	sometimes/often	no	yes	no/unknown	female	no	no	5-8'
27438	two	22	local province	town/city	very good	correct	correct	yes	yes	acceptable	unaceptable/unknown	no	#NULL!	no	yes	no/unknown	female	yes	no	9'
2429	three	21	other provinces	town/city	very good	correct	correct	yes	no	acceptable	unaceptable/unknown	no	#NULL!	yes	no	yes	female	no	no	9'
4819	one	18	local province	town/city	very good	incorrect/unknown	correct	yes	yes	acceptable	unaceptable/unknown	yes	consistently	no	no	no/unknown	female	yes	no	0-4'
15701	four	21	local province	town/city	very good	correct	correct	no	no	acceptable	acceptable	yes	consistently	yes	yes	no/unknown	female	yes	no	9'
8607	four	21	other provinces	countryside	very good	correct	correct	yes	yes	acceptable	acceptable	yes	consistently	yes	yes	no/unknown	female	yes	no	9'
15503	two	20	other provinces	town/city	very good	correct	correct	no	yes	acceptable	acceptable	yes	consistently	no	no	no/unknown	female	no	yes	5-8'
18121	two	18	local province	town/city	good	incorrect/unknown	correct	yes	yes	acceptable	acceptable	yes	consistently	yes	no	no/unknown	female	no	yes	9'
8096	one	19	other provinces	town/city	very good	correct	correct	no	yes	acceptable	acceptable	yes	consistently	yes	yes	yes	female	no	yes	0-4'
3697	two	19	local province	town/city	very good	correct	correct	no	yes	acceptable	acceptable	yes	sometimes/often	no	yes	no/unknown	female	no	no	5-8'
3499	three	21	local province	countryside	very good	correct	correct	no	no	acceptable	acceptable	yes	sometimes/often	no	yes	no/unknown	female	no	no	9'
1404	three	21	local province	countryside	very good	correct	correct	yes	yes	acceptable	unaceptable/unknown	no	#NULL!	yes	no	no/unknown	female	no	no	9'
23632	one	19	local province	countryside	very good	correct	correct	yes	yes	acceptable	unaceptable/unknown	yes	consistently	yes	no	no/unknown	female	yes	no	9'
27406	four	21	other provinces	town/city	very good	correct	correct	yes	no	acceptable	acceptable	no	#NULL!	yes	yes	no/unknown	female	no	no	5-8'
10957	three	21	other provinces	town/city	very good	incorrect/unknown	correct	yes	yes	acceptable	acceptable	no	#NULL!	yes	yes	no/unknown	female	yes	yes	9'
27965	one	19	other provinces	town/city	very good	incorrect/unknown	correct	yes	yes	acceptable	unaceptable/unknown	yes	consistently	no	yes	no/unknown	female	yes	no	9'
23253	three	21	other provinces	countryside	very good	correct	correct	yes	yes	acceptable	acceptable	yes	consistently	yes	no	no/unknown	female	no	yes	0-4'
13993	two	20	other provinces	countryside	very good	correct	correct	yes	yes	unacceptable/unknown	acceptable	yes	sometimes/often	no	yes	no/unknown	female	yes	no	5-8'
21800	two	20	local province	countryside	very good	correct	correct	no	no	acceptable	acceptable	yes	sometimes/often	yes	yes	yes	female	no	no	9'
7558	one	19	local province	countryside	very good	correct	correct	yes	yes	unacceptable/unknown	unaceptable/unknown	no	#NULL!	yes	no	no/unknown	female	yes	yes	9'
9238	two	22	local province	town/city	very good	correct	correct	no	no	acceptable	acceptable	no	#NULL!	no	no	no/unknown	female	yes	no	0-4'
1405	three	20	local province	countryside	good	correct	correct	yes	yes	acceptable	acceptable	no	#NULL!	yes	no	no/unknown	female	yes	no	0-4'
7117	three	21	other provinces	town/city	very good	correct	correct	yes	no	acceptable	unaceptable/unknown	no	#NULL!	no	yes	no/unknown	female	no	no	9'
8029	four	22	other provinces	town/city	very good	incorrect/unknown	correct	yes	no	unacceptable/unknown	acceptable	no	#NULL!	no	no	yes	female	no	yes	5-8'
8479	two	20	local province	countryside	good	correct	correct	yes	yes	acceptable	acceptable	yes	consistently	no	no	no/unknown	female	yes	no	0-4'
1584	two	19	local province	town/city	very good	correct	correct	yes	yes	acceptable	acceptable	yes	consistently	yes	no	no/unknown	female	no	no	5-8'
22404	four	22	local province	countryside	very good	correct	correct	no	no	acceptable	acceptable	yes	consistently	no	yes	no/unknown	female	no	no	5-8'
6750	three	21	other provinces	countryside	good	correct	correct	yes	no	acceptable	acceptable	yes	consistently	yes	no	no/unknown	female	no	no	9'
24266	one	18	local province	town/city	bad	correct	correct	yes	yes	acceptable	acceptable	yes	consistently	yes	yes	no/unknown	female	yes	no	5-8'
2121	three	20	local province	town/city	very good	incorrect/unknown	correct	no	no	acceptable	acceptable	yes	consistently	yes	yes	no/unknown	female	no	no	9'
9657	three	20	other provinces	countryside	very good	correct	correct	yes	no	acceptable	acceptable	yes	consistently	yes	yes	no/unknown	female	no	no	5-8'
8033	three	21	other provinces	town/city	very good	correct	correct	yes	yes	acceptable	acceptable	no	#NULL!	yes	no	no/unknown	female	no	no	9'
30705	three	20	local province	town/city	very good	correct	correct	yes	yes	unacceptable/unknown	unaceptable/unknown	yes	consistently	yes	yes	no/unknown	male/both	yes	no	0-4'
3863	one	18	local province	town/city	very good	correct	correct	yes	yes	unacceptable/unknown	unaceptable/unknown	yes	sometimes/often	yes	no	no/unknown	male/both	no	no	9'
16472	four	22	local province	town/city	very good	incorrect/unknown	incorrect/unknown	yes	yes	acceptable	acceptable	yes	never	yes	yes	yes	male/both	yes	yes	9'
25562	two	20	local province	countryside	good	correct	correct	yes	yes	unacceptable/unknown	unaceptable/unknown	yes	consistently	yes	no	no/unknown	male/both	no	no	5-8'
14980	four	21	local province	countryside	very good	correct	correct	yes	yes	acceptable	acceptable	yes	consistently	yes	no	yes	male/both	yes	no	9'
10652	two	18	local province	countryside	very good	incorrect/unknown	correct	yes	yes	acceptable	acceptable	yes	sometimes/often	yes	no	yes	male/both	yes	no	9'
16162	one	18	local province	countryside	very good	correct	correct	yes	yes	acceptable	acceptable	yes	never	yes	no	no/unknown	male/both	yes	no	0-4'
30958	three	20	local province	town/city	good	incorrect/unknown	correct	yes	yes	acceptable	acceptable	no	#NULL!	yes	no	no/unknown	male/both	yes	no	9'
8970	two	19	local province	countryside	good	correct	correct	yes	yes	acceptable	unaceptable/unknown	no	#NULL!	yes	yes	no/unknown	male/both	no	no	5-8'
24209	four	21	local province	town/city	bad	correct	correct	no	yes	acceptable	unaceptable/unknown	missing	#NULL!	yes	no	yes	male/both	no	no	9'
19367	two	20	local province	countryside	very good	incorrect/unknown	correct	yes	yes	acceptable	acceptable	yes	consistently	no	no	no/unknown	male/both	no	no	5-8'
28351	two	21	local province	town/city	good	correct	correct	no	yes	acceptable	unaceptable/unknown	yes	consistently	yes	no	no/unknown	male/both	no	no	9'
15288	four	22	other provinces	town/city	very good	incorrect/unknown	correct	yes	yes	unacceptable/unknown	unaceptable/unknown	no	#NULL!	yes	no	no/unknown	male/both	yes	no	9'
31388	three	22	other provinces	town/city	bad	correct	correct	no	yes	acceptable	acceptable	no	#NULL!	yes	no	yes	male/both	no	no	9'
28721	one	18	other provinces	town/city	good	correct	correct	no	yes	acceptable	unaceptable/unknown	yes	consistently	yes	no	yes	male/both	no	no	9'
17878	three	21	local province	countryside	bad	correct	correct	yes	yes	acceptable	acceptable	yes	never	no	no	no/unknown	male/both	yes	yes	9'
21668	three	21	other provinces	town/city	bad	correct	correct	no	no	acceptable	acceptable	no	#NULL!	yes	no	no/unknown	male/both	no	yes	0-4'
22809	three	20	local province	countryside	good	correct	correct	no	no	acceptable	acceptable	no	#NULL!	yes	no	yes	male/both	no	no	5-8'
6629	one	18	local province	town/city	very good	correct	correct	yes	yes	acceptable	acceptable	yes	never	yes	yes	yes	male/both	yes	yes	5-8'
28967	two	19	local province	town/city	very good	correct	correct	yes	no	acceptable	acceptable	yes	never	yes	yes	no/unknown	male/both	no	yes	9'
8100	one	19	other provinces	town/city	very good	correct	correct	yes	yes	acceptable	acceptable	yes	consistently	yes	yes	no/unknown	male/both	no	no	5-8'
26385	three	22	local province	town/city	good	correct	correct	no	no	acceptable	unaceptable/unknown	no	#NULL!	yes	yes	yes	male/both	no	no	9'
7869	four	22	local province	town/city	very good	correct	correct	no	no	acceptable	unaceptable/unknown	yes	sometimes/often	no	no	no/unknown	female	yes	no	5-8'
31012	three	20	local province	town/city	very good	correct	correct	yes	yes	unacceptable/unknown	unaceptable/unknown	yes	consistently	no	yes	no/unknown	female	yes	no	9'
19401	two	20	other provinces	countryside	good	incorrect/unknown	correct	yes	yes	acceptable	unaceptable/unknown	yes	sometimes/often	yes	missing	no/unknown	female	yes	yes	0-4'
5573	one	18	local province	countryside	very good	incorrect/unknown	correct	yes	yes	unacceptable/unknown	unaceptable/unknown	yes	sometimes/often	yes	yes	no/unknown	female	no	yes	9'
4809	one	18	local province	countryside	very good	correct	correct	yes	yes	unacceptable/unknown	unaceptable/unknown	yes	sometimes/often	yes	yes	no/unknown	female	no	yes	9'
18254	three	20	local province	countryside	very good	correct	correct	yes	yes	acceptable	acceptable	yes	sometimes/often	yes	yes	yes	female	yes	yes	5-8'
9729	three	21	local province	town/city	very good	correct	incorrect/unknown	no	no	unacceptable/unknown	unaceptable/unknown	no	#NULL!	yes	yes	no/unknown	female	no	no	5-8'
7803	two	20	other provinces	town/city	very good	incorrect/unknown	correct	yes	yes	acceptable	acceptable	no	#NULL!	yes	yes	no/unknown	female	yes	yes	5-8'
31177	two	20	local province	town/city	very good	correct	correct	yes	yes	unacceptable/unknown	unaceptable/unknown	yes	never	no	yes	no/unknown	female	yes	no	5-8'
12262	three	21	local province	countryside	very good	correct	correct	yes	yes	unacceptable/unknown	acceptable	missing	#NULL!	yes	no	yes	female	yes	yes	5-8'
22488	two	20	local province	countryside	very good	correct	correct	no	no	acceptable	acceptable	no	#NULL!	no	no	no/unknown	female	no	no	0-4'
13267	four	23	local province	town/city	very good	correct	correct	no	no	acceptable	acceptable	yes	consistently	no	yes	no/unknown	female	no	yes	9'
14190	two	21	other provinces	town/city	very good	correct	correct	no	no	acceptable	acceptable	no	#NULL!	no	yes	no/unknown	female	no	no	0-4'
14204	two	21	other provinces	town/city	very good	correct	correct	no	no	acceptable	unaceptable/unknown	no	#NULL!	yes	yes	no/unknown	female	no	no	0-4'
13926	two	20	other provinces	town/city	very good	correct	correct	yes	yes	acceptable	acceptable	no	#NULL!	yes	yes	no/unknown	female	yes	no	0-4'
	two	20	local province	countryside	very good	correct	correct	yes	yes	acceptable	acceptable	yes	sometimes/often	yes	no	no/unknown	female	no	no	0-4'
22822	three	21	local province	town/city	very good	correct	correct	yes	yes	acceptable	unaceptable/unknown	yes	consistently	no	yes	yes	female	yes	yes	9'
7969	one	18	local province	town/city	very good	correct	correct	no	yes	unacceptable/unknown	unaceptable/unknown	yes	sometimes/often	no	yes	no/unknown	female	yes	no	9'
11232	one	18	local province	town/city	very good	incorrect/unknown	correct	yes	yes	unacceptable/unknown	unaceptable/unknown	yes	consistently	no	no	no/unknown	female	no	no	5-8'
25008	three	20	local province	town/city	good	correct	correct	yes	no	acceptable	acceptable	yes	consistently	yes	no	no/unknown	female	no	no	5-8'
21640	two	20	local province	countryside	very good	incorrect/unknown	correct	no	no	acceptable	unaceptable/unknown	yes	consistently	no	yes	no/unknown	female	no	no	9'
10433	two	19	local province	countryside	very good	correct	correct	yes	yes	acceptable	acceptable	yes	consistently	yes	yes	no/unknown	female	yes	no	9'
13218	two	19	other provinces	countryside	good	correct	correct	yes	no	acceptable	unaceptable/unknown	yes	consistently	yes	no	no/unknown	female	yes	yes	5-8'
482	one	18	local province	countryside	bad	correct	correct	yes	yes	acceptable	acceptable	yes	sometimes/often	no	no	no/unknown	female	no	no	0-4'
20208	two	18	local province	countryside	very good	correct	correct	yes	yes	unacceptable/unknown	unaceptable/unknown	yes	sometimes/often	no	no	no/unknown	female	yes	no	5-8'
22345	two	19	local province	countryside	very good	correct	correct	yes	yes	acceptable	unaceptable/unknown	yes	sometimes/often	no	no	no/unknown	female	no	no	5-8'
4176	two	20	local province	town/city	very good	correct	correct	yes	yes	acceptable	unaceptable/unknown	yes	sometimes/often	yes	no	no/unknown	female	yes	no	9'
24695	one	18	local province	countryside	very good	correct	correct	no	yes	acceptable	acceptable	yes	sometimes/often	yes	no	no/unknown	female	yes	no	9'
19220	two	20	local province	countryside	good	correct	correct	yes	yes	acceptable	unaceptable/unknown	yes	sometimes/often	no	yes	no/unknown	female	yes	no	9'
18643	three	20	local province	countryside	very good	correct	correct	no	no	unacceptable/unknown	unaceptable/unknown	yes	sometimes/often	no	yes	no/unknown	female	no	no	9'
30590	three	22	local province	countryside	very good	correct	correct	yes	yes	acceptable	unaceptable/unknown	yes	sometimes/often	yes	yes	no/unknown	female	yes	no	9'
14169	three	20	local province	countryside	very good	correct	correct	no	no	acceptable	acceptable	yes	sometimes/often	yes	yes	no/unknown	female	no	no	9'
13655	two	19	local province	countryside	very good	incorrect/unknown	correct	yes	yes	acceptable	unaceptable/unknown	yes	sometimes/often	no	yes	no/unknown	female	yes	yes	5-8'
30960	three	20	local province	town/city	very good	incorrect/unknown	correct	yes	yes	acceptable	acceptable	yes	sometimes/often	yes	yes	no/unknown	female	yes	yes	9'
16330	two	19	local province	countryside	very good	incorrect/unknown	correct	yes	yes	acceptable	acceptable	yes	never	yes	no	no/unknown	female	yes	yes	5-8'
27319	two	19	local province	countryside	very good	correct	correct	no	no	unacceptable/unknown	unaceptable/unknown	no	#NULL!	yes	no	no/unknown	female	no	no	0-4'
30943	three	20	local province	town/city	very good	correct	correct	yes	yes	acceptable	acceptable	no	#NULL!	no	yes	no/unknown	female	yes	no	5-8'
7241	two	20	other provinces	countryside	very good	correct	correct	yes	yes	unacceptable/unknown	unaceptable/unknown	no	#NULL!	yes	yes	yes	female	no	yes	0-4'
16163	two	19	other provinces	town/city	very good	incorrect/unknown	correct	yes	yes	unacceptable/unknown	unaceptable/unknown	yes	consistently	no	no	no/unknown	female	yes	no	5-8'
21740	three	20	local province	countryside	good	correct	correct	yes	yes	acceptable	unaceptable/unknown	yes	sometimes/often	no	no	no/unknown	female	no	no	0-4'
9414	two	19	local province	countryside	very good	correct	correct	yes	yes	unacceptable/unknown	unaceptable/unknown	yes	sometimes/often	no	no	no/unknown	female	yes	no	9'
5291	one	18	local province	countryside	very good	correct	correct	yes	yes	acceptable	unaceptable/unknown	yes	sometimes/often	no	no	no/unknown	female	yes	no	0-4'
16167	two	19	other provinces	town/city	very good	correct	correct	yes	yes	unacceptable/unknown	unaceptable/unknown	yes	sometimes/often	no	no	no/unknown	female	yes	no	5-8'
10588	three	22	other provinces	town/city	very good	incorrect/unknown	correct	no	no	unacceptable/unknown	unaceptable/unknown	yes	sometimes/often	no	no	no/unknown	female	no	no	0-4'
9114	two	20	other provinces	town/city	very good	correct	correct	no	no	acceptable	unaceptable/unknown	yes	sometimes/often	yes	no	no/unknown	female	no	no	9'
20996	one	18	local province	countryside	very good	correct	correct	yes	yes	acceptable	acceptable	yes	sometimes/often	no	yes	no/unknown	female	yes	no	0-4'
21453	two	20	local province	town/city	very good	correct	correct	yes	yes	acceptable	acceptable	yes	sometimes/often	no	yes	no/unknown	female	yes	no	9'
13491	four	21	local province	countryside	bad	correct	correct	no	no	acceptable	acceptable	yes	sometimes/often	no	yes	no/unknown	female	no	no	9'
4455	one	18	other provinces	town/city	good	correct	correct	yes	yes	acceptable	unaceptable/unknown	yes	sometimes/often	no	yes	no/unknown	female	no	no	5-8'
2182	three	22	local province	countryside	very good	correct	correct	yes	yes	acceptable	unaceptable/unknown	no	#NULL!	no	no	no/unknown	female	yes	no	5-8'
28533	one	22	other provinces	town/city	very good	correct	correct	yes	yes	acceptable	unaceptable/unknown	no	#NULL!	no	no	no/unknown	female	yes	no	0-4'
2111	three	23	local province	countryside	very good	correct	correct	no	no	unacceptable/unknown	unaceptable/unknown	no	#NULL!	yes	no	no/unknown	female	no	no	0-4'
21575	three	21	other provinces	countryside	very good	correct	correct	no	no	acceptable	acceptable	no	#NULL!	yes	no	no/unknown	female	no	no	5-8'
27883	three	21	other provinces	countryside	good	correct	correct	no	yes	acceptable	acceptable	no	#NULL!	yes	no	no/unknown	female	no	no	5-8'
4925	three	21	local province	countryside	good	correct	correct	yes	yes	unacceptable/unknown	unaceptable/unknown	no	#NULL!	no	yes	no/unknown	female	no	no	0-4'
14529	three	21	other provinces	countryside	very good	incorrect/unknown	correct	yes	yes	acceptable	acceptable	yes	consistently	yes	yes	yes	female	yes	yes	5-8'
18882	four	21	local province	town/city	very good	correct	correct	no	no	acceptable	acceptable	yes	sometimes/often	no	no	no/unknown	female	no	no	9'
13017	three	21	other provinces	town/city	very good	correct	correct	yes	yes	acceptable	acceptable	no	#NULL!	yes	no	no/unknown	female	no	no	5-8'
4642	two	19	local province	countryside	very good	incorrect/unknown	correct	yes	yes	acceptable	acceptable	no	#NULL!	no	yes	no/unknown	female	no	no	5-8'
25605	three	22	local province	town/city	very good	incorrect/unknown	correct	yes	yes	unacceptable/unknown	unaceptable/unknown	missing	#NULL!	yes	no	no/unknown	female	no	no	5-8'
15010	four	23	other provinces	town/city	bad	correct	correct	yes	no	acceptable	acceptable	yes	sometimes/often	no	no	no/unknown	female	no	no	5-8'
25590	three	22	local province	town/city	very good	correct	correct	yes	yes	unacceptable/unknown	unaceptable/unknown	yes	sometimes/often	yes	no	no/unknown	female	no	no	5-8'
16430	four	23	other provinces	town/city	very good	correct	correct	no	no	acceptable	acceptable	yes	sometimes/often	yes	yes	no/unknown	female	no	no	9'
30954	three	20	local province	town/city	very good	incorrect/unknown	correct	yes	yes	acceptable	acceptable	yes	sometimes/often	yes	yes	yes	female	yes	yes	9'
24244	one	19	local province	countryside	very good	correct	correct	yes	yes	acceptable	unaceptable/unknown	no	#NULL!	no	yes	no/unknown	female	yes	no	9'
21745	three	21	other provinces	countryside	very good	correct	correct	no	no	acceptable	acceptable	no	#NULL!	no	no	yes	female	yes	no	0-4'
13139	four	23	other provinces	countryside	very good	correct	correct	yes	yes	acceptable	acceptable	no	#NULL!	no	no	no/unknown	female	yes	yes	9'
24953	three	22	local province	town/city	good	correct	correct	no	no	acceptable	acceptable	no	#NULL!	yes	no	yes	female	no	yes	5-8'
7833	two	20	other provinces	countryside	good	incorrect/unknown	correct	yes	yes	acceptable	unaceptable/unknown	yes	sometimes/often	no	no	no/unknown	female	no	no	0-4'
23146	three	21	local province	countryside	very good	correct	correct	yes	yes	acceptable	unaceptable/unknown	no	#NULL!	yes	yes	no/unknown	female	no	no	9'
23935	one	18	local province	countryside	very good	correct	correct	no	yes	acceptable	acceptable	yes	sometimes/often	no	yes	no/unknown	female	yes	no	0-4'
11307	three	20	local province	town/city	very good	correct	correct	yes	yes	acceptable	acceptable	no	#NULL!	no	no	no/unknown	female	yes	no	5-8'
23163	two	21	other provinces	countryside	very good	correct	correct	yes	yes	acceptable	unaceptable/unknown	yes	sometimes/often	no	no	no/unknown	female	yes	no	9'
19225	three	21	local province	countryside	very good	correct	correct	yes	no	acceptable	acceptable	yes	sometimes/often	yes	no	no/unknown	female	no	no	5-8'
21671	three	21	other provinces	town/city	very good	correct	correct	yes	yes	acceptable	unaceptable/unknown	yes	sometimes/often	yes	no	no/unknown	female	yes	no	5-8'
11703	two	19	local province	town/city	very good	correct	correct	no	no	acceptable	acceptable	no	#NULL!	yes	no	yes	female	no	no	0-4'
8776	one	19	other provinces	town/city	very good	correct	correct	no	yes	acceptable	acceptable	yes	sometimes/often	no	yes	no/unknown	female	no	no	0-4'
22195	three	20	local province	town/city	very good	correct	correct	yes	yes	unacceptable/unknown	unaceptable/unknown	yes	sometimes/often	yes	yes	no/unknown	female	no	no	5-8'
23595	two	20	local province	town/city	good	correct	correct	yes	yes	unacceptable/unknown	unaceptable/unknown	yes	never	yes	yes	no/unknown	female	yes	yes	0-4'
121	two	19	local province	town/city	very good	correct	correct	yes	no	acceptable	unaceptable/unknown	yes	sometimes/often	yes	no	no/unknown	female	yes	no	5-8'
20591	one	19	local province	countryside	very good	incorrect/unknown	correct	yes	yes	unacceptable/unknown	unaceptable/unknown	yes	sometimes/often	no	yes	no/unknown	female	yes	no	9'
7537	one	20	local province	town/city	very good	correct	correct	yes	yes	acceptable	acceptable	yes	sometimes/often	yes	yes	no/unknown	female	no	yes	9'
15512	two	22	other provinces	countryside	very good	correct	correct	yes	no	acceptable	acceptable	yes	sometimes/often	yes	yes	no/unknown	female	no	yes	0-4'
12438	two	21	other provinces	town/city	very good	correct	correct	no	no	acceptable	unaceptable/unknown	no	#NULL!	yes	no	no/unknown	female	no	no	9'
7668	two	19	local province	countryside	very good	correct	correct	yes	no	acceptable	unaceptable/unknown	no	#NULL!	yes	yes	no/unknown	female	no	no	0-4'
7285	two	19	other provinces	town/city	very good	correct	correct	yes	yes	acceptable	acceptable	no	#NULL!	yes	yes	no/unknown	female	yes	yes	9'
31182	three	22	local province	countryside	bad	correct	correct	no	no	acceptable	unaceptable/unknown	no	#NULL!	yes	yes	no/unknown	female	no	no	5-8'
30521	three	21	local province	countryside	very good	incorrect/unknown	incorrect/unknown	no	no	acceptable	acceptable	yes	sometimes/often	yes	no	no/unknown	female	no	no	0-4'
21826	one	21	local province	countryside	good	incorrect/unknown	correct	yes	no	acceptable	acceptable	no	#NULL!	no	yes	no/unknown	female	yes	yes	9'
6870	four	22	other provinces	countryside	good	correct	correct	no	no	acceptable	unaceptable/unknown	yes	sometimes/often	no	no	no/unknown	female	no	yes	5-8'
22806	three	20	local province	town/city	very good	correct	correct	yes	yes	acceptable	acceptable	yes	never	yes	yes	no/unknown	female	yes	yes	5-8'
15902	one	22	local province	town/city	very good	correct	correct	no	no	acceptable	acceptable	no	#NULL!	no	yes	no/unknown	female	no	yes	0-4'
21706	one	19	other provinces	town/city	very good	correct	correct	no	yes	acceptable	acceptable	missing	#NULL!	yes	yes	no/unknown	female	yes	yes	9'
16060	one	18	local province	countryside	very good	correct	correct	yes	yes	acceptable	unaceptable/unknown	yes	sometimes/often	yes	no	no/unknown	female	no	no	9'
21747	four	20	other provinces	town/city	bad	correct	correct	yes	yes	unacceptable/unknown	unaceptable/unknown	yes	sometimes/often	no	yes	no/unknown	female	yes	no	9'
5254	one	18	local province	countryside	very good	correct	correct	yes	no	acceptable	acceptable	yes	sometimes/often	yes	yes	no/unknown	female	no	no	5-8'
10782	two	19	local province	countryside	good	correct	correct	yes	yes	acceptable	acceptable	yes	sometimes/often	yes	yes	no/unknown	female	no	no	9'
7343	three	20	other provinces	countryside	very good	incorrect/unknown	correct	no	no	acceptable	acceptable	yes	sometimes/often	yes	yes	no/unknown	female	no	no	5-8'
23295	two	20	local province	town/city	very good	correct	correct	yes	yes	acceptable	acceptable	yes	sometimes/often	yes	yes	no/unknown	female	yes	yes	0-4'
10390	two	19	local province	town/city	very good	correct	correct	yes	yes	acceptable	acceptable	yes	sometimes/often	yes	yes	no/unknown	female	yes	yes	9'
19186	three	20	local province	countryside	very good	correct	correct	no	yes	acceptable	acceptable	yes	sometimes/often	yes	yes	no/unknown	female	no	yes	5-8'
	two	19	local province	countryside	good	incorrect/unknown	correct	yes	no	acceptable	unaceptable/unknown	no	#NULL!	yes	yes	yes	female	no	no	5-8'
20181	four	22	local province	countryside	very good	correct	correct	no	yes	unacceptable/unknown	unaceptable/unknown	no	#NULL!	yes	yes	yes	female	no	no	9'
28971	three	20	local province	countryside	very good	incorrect/unknown	correct	yes	yes	acceptable	acceptable	yes	never	no	no	yes	male/both	yes	yes	9'
6489	one	19	local province	countryside	very good	correct	correct	no	no	unacceptable/unknown	unaceptable/unknown	no	#NULL!	yes	no	no/unknown	male/both	no	no	5-8'
24256	four	21	local province	countryside	very good	incorrect/unknown	correct	yes	yes	acceptable	unaceptable/unknown	no	#NULL!	yes	no	no/unknown	male/both	yes	no	5-8'
22733	three	21	local province	town/city	very good	incorrect/unknown	correct	yes	yes	acceptable	unaceptable/unknown	yes	sometimes/often	no	yes	no/unknown	male/both	yes	no	5-8'
25548	two	21	local province	town/city	very good	correct	correct	yes	yes	unacceptable/unknown	unaceptable/unknown	yes	never	no	no	no/unknown	male/both	yes	no	5-8'
10296	two	19	local province	town/city	very good	correct	correct	yes	yes	acceptable	acceptable	yes	never	yes	yes	no/unknown	male/both	yes	yes	0-4'
30755	three	20	local province	town/city	very good	correct	incorrect/unknown	yes	yes	unacceptable/unknown	unaceptable/unknown	yes	never	yes	yes	no/unknown	male/both	yes	yes	0-4'
17060	three	20	local province	town/city	very good	correct	correct	yes	yes	acceptable	acceptable	yes	never	yes	no	yes	male/both	yes	yes	9'
10604	three	22	local province	town/city	very good	correct	correct	yes	yes	acceptable	acceptable	yes	sometimes/often	yes	no	no/unknown	male/both	yes	no	5-8'
1269	three	20	local province	countryside	bad	correct	correct	yes	no	acceptable	unaceptable/unknown	no	#NULL!	yes	no	no/unknown	male/both	yes	no	5-8'
16231	two	20	other provinces	town/city	very good	incorrect/unknown	incorrect/unknown	yes	no	acceptable	acceptable	yes	sometimes/often	3	yes	no/unknown	male/both	yes	missing	0-4'
9463	four	21	other provinces	countryside	very good	correct	correct	no	yes	acceptable	acceptable	yes	never	yes	yes	yes	male/both	no	yes	9'
19254	two	20	local province	town/city	very good	incorrect/unknown	correct	yes	yes	acceptable	acceptable	yes	never	yes	yes	no/unknown	male/both	no	yes	0-4'
2349	three	20	local province	town/city	very good	correct	correct	yes	yes	acceptable	unaceptable/unknown	yes	consistently	3	no	missing	female	yes	missing	missing
7168	two	19	other provinces	countryside	good	correct	correct	yes	yes	acceptable	acceptable	yes	sometimes/often	yes	yes	yes	female	yes	yes	9'
23953	one	19	local province	countryside	very good	incorrect/unknown	correct	no	no	acceptable	acceptable	yes	sometimes/often	no	no	missing	female	no	missing	missing
30788	two	19	local province	countryside	very good	correct	correct	yes	yes	unacceptable/unknown	unaceptable/unknown	yes	never	yes	missing	no/unknown	female	yes	no	9'
15337	three	20	other provinces	countryside	very good	incorrect/unknown	correct	yes	yes	acceptable	acceptable	missing	#NULL!	yes	yes	yes	female	yes	no	5-8'
8847	one	22	local province	countryside	very good	incorrect/unknown	correct	yes	yes	unacceptable/unknown	unaceptable/unknown	yes	sometimes/often	no	yes	missing	female	no	no	5-8'
18725	three	21	local province	countryside	good	correct	correct	no	no	acceptable	acceptable	yes	sometimes/often	yes	no	no/unknown	female	no	no	0-4'
8964	two	21	other provinces	countryside	very good	correct	correct	yes	yes	acceptable	acceptable	yes	sometimes/often	yes	yes	no/unknown	female	no	yes	0-4'
10968	three	21	other provinces	town/city	very good	correct	correct	yes	yes	acceptable	unaceptable/unknown	no	#NULL!	yes	yes	no/unknown	female	no	no	0-4'
26307	two	19	local province	countryside	good	incorrect/unknown	correct	yes	yes	unacceptable/unknown	unaceptable/unknown	yes	consistently	yes	no	yes	female	yes	yes	5-8'
10638	two	20	local province	countryside	good	correct	correct	yes	yes	unacceptable/unknown	unaceptable/unknown	yes	sometimes/often	no	no	no/unknown	female	yes	no	9'
14618	four	22	local province	town/city	good	correct	correct	yes	yes	acceptable	unaceptable/unknown	yes	sometimes/often	no	no	no/unknown	female	yes	no	5-8'
26169	two	19	other provinces	countryside	very good	incorrect/unknown	correct	yes	yes	acceptable	unaceptable/unknown	yes	sometimes/often	no	no	no/unknown	female	yes	no	5-8'
5368	one	18	other provinces	countryside	very good	correct	correct	no	yes	acceptable	unaceptable/unknown	yes	sometimes/often	no	no	no/unknown	female	yes	no	0-4'
25025	two	21	local province	town/city	very good	correct	correct	yes	yes	acceptable	unaceptable/unknown	yes	sometimes/often	yes	no	no/unknown	female	yes	no	0-4'
7778	one	18	other provinces	countryside	very good	correct	correct	no	no	acceptable	acceptable	yes	sometimes/often	yes	no	no/unknown	female	no	no	0-4'
25556	two	19	local province	town/city	good	correct	correct	yes	no	acceptable	acceptable	yes	sometimes/often	no	yes	no/unknown	female	no	no	5-8'
399	one	18	local province	countryside	very good	correct	correct	no	no	acceptable	acceptable	yes	sometimes/often	no	yes	no/unknown	female	no	no	0-4'
20169	two	20	local province	town/city	very good	incorrect/unknown	correct	yes	yes	unacceptable/unknown	unaceptable/unknown	yes	sometimes/often	yes	yes	no/unknown	female	yes	no	5-8'
3161	four	23	local province	town/city	good	correct	correct	yes	yes	acceptable	acceptable	yes	sometimes/often	yes	no	yes	female	yes	yes	5-8'
2253	one	22	other provinces	countryside	very good	correct	correct	yes	yes	acceptable	unaceptable/unknown	yes	never	yes	yes	no/unknown	female	yes	no	9'
3643	three	22	local province	countryside	very good	correct	incorrect/unknown	yes	yes	unacceptable/unknown	unaceptable/unknown	yes	never	yes	no	no/unknown	female	yes	yes	5-8'
7731	two	19	local province	town/city	very good	correct	correct	yes	yes	acceptable	acceptable	no	#NULL!	no	no	no/unknown	female	yes	no	0-4'
25176	two	21	local province	countryside	good	correct	correct	yes	yes	acceptable	unaceptable/unknown	no	#NULL!	no	no	no/unknown	female	no	no	9'
22416	three	22	other provinces	countryside	good	correct	correct	no	no	acceptable	unaceptable/unknown	no	#NULL!	no	no	no/unknown	female	no	no	5-8'
19183	three	21	local province	countryside	very good	incorrect/unknown	correct	no	yes	acceptable	acceptable	no	#NULL!	yes	yes	yes	female	yes	yes	0-4'
23294	two	20	other provinces	countryside	very good	correct	correct	yes	yes	acceptable	acceptable	yes	consistently	yes	yes	no/unknown	female	no	yes	9'
18845	three	20	local province	countryside	very good	correct	correct	yes	no	acceptable	unaceptable/unknown	yes	sometimes/often	no	no	no/unknown	female	no	no	0-4'
641	one	19	local province	countryside	very good	correct	correct	yes	yes	acceptable	unaceptable/unknown	yes	sometimes/often	no	no	no/unknown	female	yes	no	9'
1542	two	19	local province	town/city	very good	correct	correct	no	yes	acceptable	acceptable	yes	sometimes/often	no	no	no/unknown	female	no	no	5-8'
1565	two	19	local province	countryside	good	correct	correct	yes	no	unacceptable/unknown	unaceptable/unknown	yes	sometimes/often	no	no	no/unknown	female	yes	no	5-8'
4738	one	19	local province	countryside	very good	correct	correct	yes	yes	acceptable	acceptable	yes	sometimes/often	no	no	no/unknown	female	yes	no	5-8'
1284	three	20	local province	town/city	very good	correct	correct	no	no	unacceptable/unknown	unaceptable/unknown	yes	sometimes/often	no	no	no/unknown	female	no	no	5-8'
20260	four	21	local province	town/city	very good	correct	correct	yes	yes	acceptable	unaceptable/unknown	yes	sometimes/often	yes	no	no/unknown	female	no	no	9'
26822	one	18	local province	town/city	very good	incorrect/unknown	correct	no	no	acceptable	acceptable	yes	sometimes/often	yes	no	no/unknown	female	no	no	9'
30782	one	20	other provinces	countryside	very good	incorrect/unknown	correct	yes	yes	acceptable	acceptable	yes	sometimes/often	yes	no	no/unknown	female	no	no	5-8'
12020	one	18	local province	countryside	good	correct	correct	yes	yes	acceptable	acceptable	yes	sometimes/often	no	yes	no/unknown	female	yes	no	5-8'
22967	two	20	local province	countryside	very good	incorrect/unknown	correct	yes	yes	acceptable	acceptable	yes	sometimes/often	no	yes	no/unknown	female	yes	no	9'
23601	one	18	local province	countryside	good	correct	correct	yes	yes	acceptable	unaceptable/unknown	yes	sometimes/often	no	yes	no/unknown	female	no	no	5-8'
8081	one	19	other provinces	town/city	very good	correct	correct	no	no	unacceptable/unknown	acceptable	yes	sometimes/often	no	no	no/unknown	female	no	yes	5-8'
917	one	18	local province	countryside	very good	correct	correct	yes	yes	acceptable	acceptable	yes	sometimes/often	yes	yes	no/unknown	female	no	yes	5-8'
22751	three	21	other provinces	town/city	very good	incorrect/unknown	correct	yes	yes	acceptable	acceptable	yes	sometimes/often	yes	yes	no/unknown	female	no	yes	5-8'
7102	two	20	other provinces	countryside	very good	incorrect/unknown	incorrect/unknown	no	yes	acceptable	acceptable	yes	sometimes/often	yes	yes	no/unknown	female	yes	yes	5-8'
4762	one	19	local province	countryside	very good	correct	correct	no	no	acceptable	acceptable	no	#NULL!	no	no	no/unknown	female	no	no	9'
23910	one	18	local province	countryside	very good	incorrect/unknown	correct	yes	no	unacceptable/unknown	unaceptable/unknown	no	#NULL!	no	yes	no/unknown	female	no	no	5-8'
10748	two	22	local province	town/city	very good	correct	correct	yes	no	acceptable	unaceptable/unknown	no	#NULL!	no	no	yes	female	no	no	9'
26212	two	19	local province	countryside	very good	incorrect/unknown	correct	yes	yes	unacceptable/unknown	acceptable	yes	sometimes/often	no	no	no/unknown	female	yes	no	9'
25195	three	22	local province	countryside	very good	correct	correct	yes	yes	acceptable	acceptable	yes	sometimes/often	yes	no	no/unknown	female	yes	no	5-8'
24513	one	18	local province	town/city	very good	correct	incorrect/unknown	yes	yes	acceptable	unaceptable/unknown	yes	sometimes/often	no	yes	no/unknown	female	yes	no	9'
10796	one	18	local province	countryside	bad	correct	correct	yes	yes	acceptable	unaceptable/unknown	yes	consistently	no	yes	no/unknown	female	no	no	0-4'
4763	one	19	local province	countryside	very good	correct	correct	yes	yes	acceptable	acceptable	yes	consistently	no	no	no/unknown	female	no	yes	9'
22473	two	21	local province	town/city	very good	incorrect/unknown	correct	yes	yes	acceptable	acceptable	yes	sometimes/often	no	yes	no/unknown	female	yes	no	9'
880	one	18	local province	countryside	good	correct	incorrect/unknown	no	no	acceptable	acceptable	yes	sometimes/often	no	yes	no/unknown	female	yes	no	0-4'
9489	two	20	local province	countryside	good	correct	correct	yes	no	unacceptable/unknown	unaceptable/unknown	no	#NULL!	no	no	no/unknown	female	no	no	0-4'
21143	one	18	local province	town/city	very good	correct	correct	yes	yes	acceptable	unaceptable/unknown	no	#NULL!	no	no	no/unknown	female	no	no	9'
6749	one	19	local province	town/city	very good	correct	correct	yes	yes	acceptable	acceptable	no	#NULL!	yes	no	no/unknown	female	no	no	5-8'
919	one	18	local province	countryside	very good	incorrect/unknown	correct	yes	no	acceptable	unaceptable/unknown	no	#NULL!	no	yes	no/unknown	female	no	no	0-4'
23712	one	18	local province	countryside	good	correct	correct	yes	no	acceptable	acceptable	no	#NULL!	yes	yes	no/unknown	female	no	no	5-8'
21474	two	20	other provinces	countryside	very good	correct	correct	yes	no	acceptable	unaceptable/unknown	no	#NULL!	yes	yes	no/unknown	female	yes	no	0-4'
9958	one	18	other provinces	town/city	very good	correct	correct	no	yes	acceptable	acceptable	no	#NULL!	no	no	no/unknown	female	yes	no	9'
10126	three	19	local province	town/city	very good	correct	correct	yes	yes	acceptable	unaceptable/unknown	no	#NULL!	no	yes	no/unknown	female	no	no	5-8'
2574	three	20	local province	countryside	very good	correct	correct	no	no	acceptable	unaceptable/unknown	yes	sometimes/often	no	no	no/unknown	female	no	no	0-4'
17431	three	21	local province	countryside	very good	correct	correct	yes	yes	acceptable	acceptable	yes	sometimes/often	yes	yes	no/unknown	female	yes	no	0-4'
3710	four	23	local province	countryside	very good	correct	correct	no	no	acceptable	acceptable	yes	sometimes/often	yes	yes	no/unknown	female	no	no	9'
13502	two	20	other provinces	town/city	very good	correct	correct	no	no	acceptable	acceptable	yes	never	no	no	no/unknown	female	no	no	5-8'
3623	two	19	local province	countryside	very good	correct	correct	yes	yes	acceptable	acceptable	no	#NULL!	yes	no	no/unknown	female	no	no	0-4'
3566	three	21	local province	countryside	very good	incorrect/unknown	correct	no	no	acceptable	acceptable	yes	sometimes/often	yes	yes	yes	female	no	no	0-4'
28314	two	19	local province	town/city	very good	correct	correct	yes	yes	acceptable	acceptable	yes	never	yes	no	yes	female	yes	yes	9'
18535	three	21	local province	countryside	very good	correct	correct	yes	yes	acceptable	acceptable	yes	never	yes	yes	yes	female	yes	yes	5-8'
7723	two	19	other provinces	town/city	very good	correct	correct	yes	yes	acceptable	acceptable	no	#NULL!	yes	yes	no/unknown	female	no	no	0-4'
1205	two	19	local province	countryside	very good	correct	correct	yes	no	acceptable	unaceptable/unknown	yes	sometimes/often	yes	no	no/unknown	female	no	no	0-4'
6706	three	20	local province	town/city	very good	correct	incorrect/unknown	yes	yes	acceptable	acceptable	yes	sometimes/often	yes	yes	no/unknown	female	yes	no	9'
23241	three	20	local province	countryside	very good	correct	correct	yes	yes	acceptable	unaceptable/unknown	yes	never	yes	yes	no/unknown	female	yes	no	9'
15330	three	22	other provinces	town/city	good	incorrect/unknown	correct	no	yes	acceptable	acceptable	no	#NULL!	no	yes	no/unknown	female	no	no	9'
30923	two	20	local province	town/city	very good	incorrect/unknown	incorrect/unknown	yes	yes	acceptable	acceptable	yes	never	yes	no	no/unknown	female	yes	no	9'
2524	two	19	other provinces	countryside	very good	incorrect/unknown	correct	no	yes	acceptable	unaceptable/unknown	yes	sometimes/often	yes	yes	yes	female	yes	yes	9'
22151	three	20	local province	town/city	very good	correct	correct	yes	yes	acceptable	acceptable	no	#NULL!	no	yes	no/unknown	female	no	no	9'
22141	three	20	local province	town/city	very good	correct	correct	no	yes	acceptable	acceptable	no	#NULL!	no	yes	no/unknown	female	no	no	9'
21632	two	19	local province	town/city	good	incorrect/unknown	correct	no	no	acceptable	unaceptable/unknown	yes	sometimes/often	no	yes	no/unknown	female	no	no	0-4'
10419	two	18	local province	countryside	very good	correct	correct	yes	yes	acceptable	acceptable	yes	sometimes/often	yes	yes	no/unknown	female	yes	no	9'
15497	two	21	other provinces	town/city	very good	correct	correct	yes	yes	unacceptable/unknown	unaceptable/unknown	yes	sometimes/often	yes	yes	no/unknown	female	yes	no	0-4'
2505	two	19	other provinces	countryside	very good	correct	correct	yes	yes	acceptable	unaceptable/unknown	yes	sometimes/often	yes	yes	no/unknown	female	yes	no	9'
18444	three	21	local province	countryside	very good	incorrect/unknown	incorrect/unknown	yes	yes	acceptable	acceptable	no	#NULL!	yes	yes	no/unknown	female	no	no	0-4'
6715	three	21	other provinces	town/city	bad	correct	correct	yes	no	acceptable	acceptable	no	#NULL!	yes	yes	no/unknown	female	yes	yes	9'
14290	three	22	other provinces	town/city	very good	correct	correct	no	no	acceptable	acceptable	no	#NULL!	yes	yes	no/unknown	female	no	yes	5-8'
21781	two	20	local province	countryside	good	incorrect/unknown	incorrect/unknown	yes	yes	unacceptable/unknown	unaceptable/unknown	yes	sometimes/often	yes	yes	no/unknown	male/both	yes	no	0-4'
30718	three	20	local province	town/city	very good	correct	incorrect/unknown	yes	yes	unacceptable/unknown	unaceptable/unknown	yes	never	yes	yes	yes	male/both	yes	no	0-4'
16094	two	19	local province	countryside	good	incorrect/unknown	correct	yes	yes	acceptable	acceptable	yes	never	no	yes	yes	male/both	yes	yes	5-8'
10893	four	21	other provinces	town/city	very good	incorrect/unknown	correct	yes	yes	acceptable	acceptable	yes	never	yes	yes	yes	male/both	yes	yes	9'
30713	three	20	local province	town/city	very good	correct	incorrect/unknown	yes	yes	unacceptable/unknown	unaceptable/unknown	yes	consistently	yes	yes	no/unknown	male/both	yes	no	0-4'
24776	three	22	local province	countryside	very good	correct	incorrect/unknown	no	yes	acceptable	acceptable	yes	sometimes/often	no	no	no/unknown	male/both	no	yes	0-4'
2381	three	21	local province	town/city	very good	incorrect/unknown	correct	yes	yes	acceptable	acceptable	yes	sometimes/often	yes	yes	yes	male/both	yes	yes	9'
22101	two	18	local province	countryside	very good	incorrect/unknown	incorrect/unknown	no	no	unacceptable/unknown	unaceptable/unknown	yes	never	yes	no	no/unknown	male/both	yes	yes	0-4'
11781	two	20	local province	town/city	bad	correct	correct	yes	yes	acceptable	acceptable	yes	sometimes/often	yes	yes	no/unknown	male/both	no	no	5-8'
31694	three	20	local province	town/city	bad	correct	correct	yes	yes	unacceptable/unknown	unaceptable/unknown	yes	sometimes/often	yes	yes	yes	male/both	no	no	0-4'
28602	three	20	other provinces	countryside	very good	correct	correct	no	no	acceptable	acceptable	no	#NULL!	yes	no	yes	male/both	no	no	5-8'
10213	three	21	local province	countryside	very good	incorrect/unknown	correct	yes	yes	acceptable	unaceptable/unknown	yes	never	yes	yes	yes	male/both	no	no	5-8'
15736	four	21	local province	town/city	good	incorrect/unknown	incorrect/unknown	yes	yes	acceptable	acceptable	yes	never	yes	yes	yes	male/both	yes	yes	5-8'
6576	one	20	other provinces	countryside	very good	correct	correct	yes	yes	unacceptable/unknown	unaceptable/unknown	yes	never	yes	yes	yes	male/both	yes	yes	5-8'
6569	three	20	local province	countryside	good	incorrect/unknown	correct	yes	yes	acceptable	acceptable	yes	sometimes/often	yes	no	no/unknown	male/both	yes	no	9'
2320	three	18	missing	town/city	very good	incorrect/unknown	incorrect/unknown	no	yes	acceptable	unaceptable/unknown	yes	never	yes	yes	yes	male/both	yes	yes	5-8'
24474	two	20	local province	countryside	very good	correct	correct	yes	yes	acceptable	unaceptable/unknown	yes	never	yes	yes	no/unknown	male/both	yes	no	9'
31078	three	20	local province	town/city	very good	correct	incorrect/unknown	yes	yes	unacceptable/unknown	acceptable	yes	never	yes	yes	yes	male/both	yes	no	5-8'
4896	two	19	local province	town/city	very good	correct	correct	yes	yes	acceptable	acceptable	yes	never	yes	yes	no/unknown	male/both	yes	yes	0-4'
23142	three	21	local province	countryside	very good	incorrect/unknown	correct	no	no	acceptable	acceptable	no	#NULL!	yes	yes	yes	male/both	no	no	9'
12254	three	28	other provinces	town/city	very good	correct	correct	yes	no	unacceptable/unknown	acceptable	yes	never	yes	no	no/unknown	male/both	yes	no	0-4'
17105	four	21	other provinces	countryside	very good	correct	correct	no	no	acceptable	acceptable	yes	never	yes	yes	missing	male/both	no	yes	9'
4814	two	25	local province	town/city	bad	incorrect/unknown	correct	no	no	acceptable	acceptable	yes	never	yes	yes	no/unknown	male/both	no	yes	9'
22114	three	21	local province	town/city	very good	correct	correct	yes	yes	acceptable	acceptable	yes	never	yes	yes	yes	male/both	no	yes	0-4'
2750	four	19	local province	countryside	very good	correct	incorrect/unknown	no	no	acceptable	acceptable	yes	never	yes	yes	yes	male/both	no	no	0-4'
12286	two	18	local province	countryside	very good	correct	correct	yes	yes	acceptable	acceptable	yes	never	yes	yes	no/unknown	male/both	yes	yes	9'
10591	three	20	local province	countryside	very good	correct	correct	no	no	acceptable	acceptable	yes	never	yes	yes	no/unknown	male/both	no	yes	0-4'
13226	two	20	local province	town/city	very good	correct	correct	no	no	acceptable	acceptable	yes	never	yes	yes	no/unknown	male/both	no	yes	5-8'
22571	two	21	local province	town/city	very good	correct	correct	no	no	acceptable	acceptable	yes	never	yes	yes	no/unknown	male/both	no	yes	9'
20455	three	21	local province	town/city	very good	incorrect/unknown	correct	yes	yes	acceptable	acceptable	yes	never	yes	yes	yes	male/both	yes	yes	9'
28675	three	20	other provinces	town/city	very good	correct	incorrect/unknown	no	no	acceptable	acceptable	yes	never	yes	yes	yes	male/both	no	yes	0-4'
26842	one	19	local province	countryside	very good	correct	incorrect/unknown	yes	yes	acceptable	acceptable	no	#NULL!	yes	yes	no/unknown	male/both	yes	no	9'
1777	two	20	local province	town/city	very good	incorrect/unknown	incorrect/unknown	yes	no	acceptable	acceptable	no	#NULL!	yes	yes	no/unknown	male/both	no	yes	9'
7142	three	21	other provinces	town/city	very good	incorrect/unknown	correct	yes	yes	acceptable	acceptable	yes	sometimes/often	3	missing	yes	female	yes	yes	9'
4735	two	19	local province	countryside	good	correct	correct	yes	yes	acceptable	unaceptable/unknown	missing	#NULL!	yes	yes	yes	female	no	yes	9'
10143	three	22	other provinces	town/city	very good	incorrect/unknown	incorrect/unknown	no	yes	acceptable	acceptable	yes	never	yes	yes	no/unknown	female	yes	yes	9'
9974	three	20	other provinces	town/city	very good	correct	correct	yes	yes	unacceptable/unknown	unaceptable/unknown	no	#NULL!	yes	yes	no/unknown	female	yes	yes	0-4'
22062	one	18	local province	town/city	very good	correct	correct	yes	yes	acceptable	acceptable	yes	never	yes	yes	no/unknown	female	yes	no	5-8'
28965	two	20	local province	countryside	very good	incorrect/unknown	correct	yes	yes	unacceptable/unknown	acceptable	yes	never	yes	yes	no/unknown	female	no	yes	5-8'
19738	two	21	local province	countryside	bad	correct	correct	yes	no	unacceptable/unknown	unaceptable/unknown	no	#NULL!	no	no	no/unknown	female	no	yes	9'
24030	three	21	local province	countryside	very good	incorrect/unknown	incorrect/unknown	yes	yes	acceptable	acceptable	yes	sometimes/often	no	yes	no/unknown	female	yes	yes	0-4'
19555	three	19	local province	countryside	very good	correct	correct	yes	yes	unacceptable/unknown	unaceptable/unknown	yes	consistently	no	no	no/unknown	female	no	no	0-4'
23123	three	22	local province	countryside	very good	correct	correct	yes	yes	acceptable	unaceptable/unknown	yes	consistently	yes	yes	no/unknown	female	yes	no	0-4'
7594	three	22	local province	town/city	very good	correct	correct	no	yes	unacceptable/unknown	acceptable	yes	consistently	yes	yes	no/unknown	female	yes	no	5-8'
26944	one	18	local province	town/city	very good	correct	correct	yes	yes	unacceptable/unknown	unaceptable/unknown	yes	consistently	yes	yes	yes	female	yes	yes	9'
25518	two	20	local province	countryside	very good	correct	correct	yes	yes	acceptable	unaceptable/unknown	yes	consistently	yes	yes	yes	female	yes	yes	9'
27612	two	19	other provinces	town/city	very good	incorrect/unknown	correct	yes	yes	acceptable	acceptable	yes	consistently	yes	yes	yes	female	yes	yes	5-8'
5799	two	18	local province	countryside	very good	correct	correct	yes	yes	acceptable	acceptable	yes	sometimes/often	no	no	no/unknown	female	yes	no	9'
20897	two	20	local province	countryside	very good	incorrect/unknown	correct	no	yes	unacceptable/unknown	unaceptable/unknown	yes	sometimes/often	yes	no	no/unknown	female	yes	no	9'
7189	four	21	other provinces	town/city	very good	correct	correct	yes	yes	unacceptable/unknown	unaceptable/unknown	yes	sometimes/often	yes	yes	no/unknown	female	yes	yes	9'
20084	two	19	other provinces	town/city	good	correct	correct	no	no	unacceptable/unknown	unaceptable/unknown	yes	never	no	no	no/unknown	female	no	no	5-8'
22735	three	20	local province	countryside	very good	incorrect/unknown	correct	yes	yes	unacceptable/unknown	unaceptable/unknown	yes	never	yes	no	no/unknown	female	yes	no	9'
28899	three	20	local province	town/city	very good	incorrect/unknown	correct	yes	yes	acceptable	acceptable	yes	never	yes	yes	no/unknown	female	yes	no	9'
19345	one	18	local province	countryside	good	correct	correct	yes	yes	acceptable	unaceptable/unknown	yes	never	no	no	yes	female	yes	no	5-8'
30703	two	19	local province	town/city	very good	incorrect/unknown	incorrect/unknown	yes	yes	unacceptable/unknown	unaceptable/unknown	yes	never	yes	yes	yes	female	yes	yes	0-4'
31235	three	20	local province	town/city	very good	incorrect/unknown	correct	yes	yes	unacceptable/unknown	unaceptable/unknown	yes	never	yes	yes	yes	female	yes	yes	0-4'
29050	two	20	local province	countryside	very good	incorrect/unknown	correct	yes	yes	acceptable	acceptable	yes	never	yes	yes	yes	female	yes	yes	9'
21918	one	18	local province	countryside	bad	correct	correct	no	yes	acceptable	acceptable	no	#NULL!	no	no	no/unknown	female	no	no	0-4'
31237	three	21	local province	town/city	good	incorrect/unknown	correct	yes	yes	unacceptable/unknown	unaceptable/unknown	no	#NULL!	yes	yes	yes	female	yes	yes	5-8'
27053	two	19	local province	countryside	good	correct	correct	yes	yes	acceptable	acceptable	yes	consistently	no	no	no/unknown	female	yes	no	0-4'
14315	three	22	other provinces	countryside	very good	correct	correct	yes	yes	acceptable	acceptable	yes	sometimes/often	yes	yes	no/unknown	female	yes	yes	9'
31240	three	22	local province	countryside	very good	incorrect/unknown	correct	yes	yes	acceptable	acceptable	yes	sometimes/often	yes	yes	yes	female	yes	yes	5-8'
12646	four	21	local province	town/city	good	correct	correct	no	no	acceptable	acceptable	yes	never	no	no	no/unknown	female	no	no	0-4'
8652	one	18	other provinces	town/city	very good	correct	correct	no	no	acceptable	acceptable	yes	never	no	yes	no/unknown	female	no	no	5-8'
15201	two	20	local province	countryside	very good	correct	correct	yes	yes	acceptable	unaceptable/unknown	no	#NULL!	no	no	no/unknown	female	no	no	5-8'
18116	two	20	local province	countryside	good	incorrect/unknown	correct	no	no	acceptable	acceptable	no	#NULL!	no	no	no/unknown	female	yes	yes	5-8'
23920	one	18	local province	town/city	very good	correct	correct	yes	yes	acceptable	acceptable	no	#NULL!	yes	no	no/unknown	female	no	yes	0-4'
18920	four	23	other provinces	town/city	very good	incorrect/unknown	incorrect/unknown	yes	yes	acceptable	acceptable	no	#NULL!	yes	yes	no/unknown	female	yes	yes	0-4'
30980	three	22	local province	town/city	bad	incorrect/unknown	correct	yes	yes	acceptable	acceptable	yes	consistently	no	no	no/unknown	female	yes	no	5-8'
18886	four	22	local province	countryside	very good	incorrect/unknown	correct	no	yes	acceptable	acceptable	yes	never	yes	yes	no/unknown	female	no	yes	5-8'
21888	one	18	local province	town/city	good	incorrect/unknown	correct	no	no	acceptable	acceptable	yes	never	no	no	no/unknown	female	no	no	0-4'
17514	two	21	local province	countryside	very good	incorrect/unknown	correct	yes	yes	acceptable	acceptable	yes	never	yes	no	no/unknown	female	yes	yes	9'
24143	three	21	local province	countryside	very good	correct	correct	yes	yes	acceptable	acceptable	no	#NULL!	yes	no	no/unknown	female	yes	yes	5-8'
1378	three	20	local province	countryside	very good	correct	correct	yes	yes	acceptable	acceptable	yes	sometimes/often	yes	yes	no/unknown	female	yes	yes	9'
24834	three	20	local province	countryside	bad	correct	correct	yes	yes	acceptable	acceptable	yes	sometimes/often	yes	yes	no/unknown	female	no	yes	9'
30630	two	21	local province	town/city	very good	incorrect/unknown	correct	yes	yes	unacceptable/unknown	unaceptable/unknown	yes	never	yes	no	no/unknown	female	yes	no	0-4'
22837	three	20	local province	countryside	very good	correct	correct	yes	yes	acceptable	acceptable	yes	never	yes	yes	no/unknown	female	yes	no	9'
21384	one	18	other provinces	countryside	bad	incorrect/unknown	incorrect/unknown	yes	no	unacceptable/unknown	acceptable	yes	sometimes/often	yes	yes	no/unknown	female	yes	no	5-8'
15414	three	20	local province	town/city	very good	incorrect/unknown	correct	yes	yes	acceptable	acceptable	yes	sometimes/often	yes	yes	no/unknown	female	yes	yes	9'
3008	three	20	other provinces	town/city	very good	incorrect/unknown	correct	no	no	acceptable	acceptable	yes	never	yes	no	no/unknown	female	no	no	9'
25257	three	20	local province	countryside	very good	correct	correct	yes	yes	acceptable	acceptable	yes	never	yes	yes	yes	female	yes	no	9'
24718	three	21	local province	town/city	very good	incorrect/unknown	correct	yes	yes	unacceptable/unknown	unaceptable/unknown	yes	never	yes	yes	yes	female	yes	yes	9'
6396	two	20	local province	countryside	very good	correct	correct	yes	yes	acceptable	acceptable	no	#NULL!	yes	yes	yes	female	yes	yes	0-4'
17063	three	20	local province	town/city	very good	correct	incorrect/unknown	yes	yes	acceptable	acceptable	no	#NULL!	yes	yes	yes	female	no	yes	9'
22778	three	20	local province	countryside	very good	correct	correct	no	yes	acceptable	unaceptable/unknown	yes	never	yes	no	missing	female	no	missing	missing
11113	two	20	local province	countryside	very good	correct	correct	no	no	acceptable	acceptable	no	#NULL!	yes	yes	no/unknown	female	yes	yes	9'
6074	two	20	other provinces	town/city	very good	correct	correct	yes	no	acceptable	acceptable	yes	never	yes	missing	no/unknown	female	no	no	5-8'
24157	two	19	local province	countryside	very good	correct	incorrect/unknown	yes	yes	acceptable	acceptable	yes	never	no	yes	yes	female	yes	yes	0-4'
10173	two	19	other provinces	countryside	bad	incorrect/unknown	correct	no	no	acceptable	acceptable	no	#NULL!	yes	yes	no/unknown	female	no	yes	9'
22081	one	18	local province	countryside	very good	correct	correct	yes	yes	acceptable	acceptable	yes	never	yes	yes	no/unknown	female	yes	yes	9'
15995	one	23	local province	countryside	very good	correct	correct	yes	no	unacceptable/unknown	unaceptable/unknown	missing	#NULL!	no	yes	no/unknown	female	no	no	9'
21696	one	18	other provinces	countryside	very good	correct	correct	yes	yes	acceptable	acceptable	yes	never	yes	no	no/unknown	female	no	no	9'
30640	two	19	local province	countryside	very good	correct	correct	yes	yes	acceptable	unaceptable/unknown	yes	never	yes	yes	no/unknown	female	yes	no	9'
30608	two	19	local province	countryside	very good	correct	correct	yes	yes	acceptable	unaceptable/unknown	yes	never	yes	yes	no/unknown	female	no	no	9'
30606	two	19	local province	countryside	very good	correct	correct	yes	yes	acceptable	unaceptable/unknown	yes	never	yes	yes	no/unknown	female	no	no	9'
19340	two	20	local province	countryside	very good	correct	correct	no	no	acceptable	acceptable	yes	never	yes	yes	no/unknown	female	yes	no	9'
10177	four	21	local province	town/city	very good	correct	correct	yes	yes	acceptable	acceptable	no	#NULL!	yes	yes	no/unknown	female	no	yes	9'
10682	two	20	local province	countryside	good	correct	correct	yes	yes	acceptable	acceptable	no	#NULL!	no	no	yes	female	no	yes	9'
22643	three	20	local province	countryside	very good	correct	correct	yes	yes	acceptable	acceptable	no	#NULL!	yes	yes	yes	female	yes	yes	9'
25232	two	20	local province	countryside	very good	incorrect/unknown	correct	yes	yes	unacceptable/unknown	unaceptable/unknown	yes	never	yes	yes	no/unknown	male/both	no	no	9'
5721	one	18	local province	town/city	very good	correct	correct	yes	yes	acceptable	acceptable	yes	never	yes	yes	yes	male/both	yes	no	9'
26257	two	20	local province	countryside	very good	incorrect/unknown	correct	yes	yes	acceptable	acceptable	yes	never	yes	yes	no/unknown	male/both	yes	yes	9'
16121	one	22	other provinces	town/city	very good	incorrect/unknown	correct	yes	yes	acceptable	acceptable	yes	never	yes	no	yes	male/both	yes	yes	9'
15491	two	18	local province	town/city	very good	incorrect/unknown	correct	yes	yes	acceptable	acceptable	yes	never	yes	yes	yes	male/both	yes	yes	9'
15976	four	21	local province	countryside	very good	correct	correct	yes	yes	acceptable	acceptable	yes	never	yes	yes	yes	male/both	yes	yes	9'
30588	three	26	local province	town/city	very good	incorrect/unknown	correct	yes	yes	acceptable	acceptable	yes	never	yes	yes	no/unknown	male/both	yes	yes	9'
21397	three	20	local province	countryside	very good	incorrect/unknown	correct	no	no	acceptable	acceptable	yes	sometimes/often	yes	yes	no/unknown	male/both	yes	yes	9'
30827	two	18	local province	town/city	very good	incorrect/unknown	correct	yes	yes	acceptable	acceptable	missing	#NULL!	yes	yes	yes	male/both	yes	yes	5-8'
13944	two	20	local province	town/city	very good	incorrect/unknown	correct	yes	yes	acceptable	acceptable	yes	never	yes	no	no/unknown	male/both	yes	yes	9'
31234	three	20	local province	town/city	very good	incorrect/unknown	incorrect/unknown	yes	yes	acceptable	acceptable	yes	never	yes	yes	no/unknown	male/both	yes	yes	9'
16515	four	18	local province	town/city	very good	incorrect/unknown	incorrect/unknown	no	no	acceptable	acceptable	yes	never	yes	yes	no/unknown	male/both	no	yes	0-4'
30674	one	18	local province	countryside	very good	correct	correct	no	yes	acceptable	acceptable	yes	never	yes	yes	no/unknown	male/both	yes	yes	9'
27811	three	22	local province	countryside	very good	correct	correct	yes	yes	acceptable	acceptable	yes	never	yes	yes	yes	male/both	yes	yes	0-4'
7587	two	19	local province	countryside	bad	incorrect/unknown	correct	yes	yes	acceptable	acceptable	yes	never	yes	yes	yes	male/both	yes	yes	9'
21396	three	20	local province	town/city	very good	incorrect/unknown	correct	yes	yes	acceptable	acceptable	yes	never	yes	yes	yes	male/both	yes	yes	9'
10417	two	21	local province	countryside	very good	incorrect/unknown	correct	yes	yes	acceptable	acceptable	yes	never	yes	yes	yes	male/both	yes	yes	9'
24053	one	18	local province	town/city	very good	correct	correct	yes	yes	unacceptable/unknown	unaceptable/unknown	yes	never	yes	yes	yes	male/both	yes	yes	9'
30745	three	20	local province	town/city	very good	correct	incorrect/unknown	no	yes	unacceptable/unknown	unaceptable/unknown	yes	never	yes	yes	yes	male/both	no	yes	0-4'
23117	three	20	other provinces	countryside	very good	incorrect/unknown	correct	yes	yes	acceptable	acceptable	yes	never	yes	yes	yes	male/both	yes	yes	9'
27434	two	21	other provinces	countryside	very good	correct	correct	no	no	acceptable	acceptable	no	#NULL!	yes	no	no/unknown	male/both	no	no	9'
27405	three	21	local province	town/city	very good	incorrect/unknown	correct	yes	yes	acceptable	acceptable	yes	never	yes	yes	yes	male/both	yes	yes	9'
4837	two	19	local province	countryside	very good	correct	correct	no	no	acceptable	unaceptable/unknown	yes	consistently	yes	yes	no/unknown	male/both	no	no	9'
8665	four	22	other provinces	town/city	very good	incorrect/unknown	correct	yes	yes	acceptable	acceptable	missing	#NULL!	yes	yes	no/unknown	male/both	yes	yes	9'
30596	three	19	local province	town/city	very good	correct	incorrect/unknown	yes	no	unacceptable/unknown	unaceptable/unknown	yes	never	yes	yes	no/unknown	male/both	no	yes	0-4'
28293	two	18	local province	town/city	very good	incorrect/unknown	incorrect/unknown	yes	yes	acceptable	acceptable	yes	never	yes	yes	yes	male/both	yes	yes	0-4'
2548	three	21	local province	countryside	very good	incorrect/unknown	correct	yes	yes	acceptable	acceptable	yes	never	yes	yes	yes	male/both	yes	yes	9'
12247	three	20	local province	countryside	very good	incorrect/unknown	correct	yes	no	acceptable	acceptable	yes	never	yes	yes	yes	male/both	no	yes	9'
15328	three	20	other provinces	countryside	very good	incorrect/unknown	correct	yes	yes	acceptable	acceptable	yes	never	yes	yes	yes	male/both	yes	yes	5-8'
17920	one	18	other provinces	town/city	very good	incorrect/unknown	correct	yes	yes	acceptable	acceptable	yes	never	yes	yes	yes	male/both	yes	yes	9'
3681	two	19	local province	countryside	very good	correct	incorrect/unknown	yes	yes	unacceptable/unknown	unaceptable/unknown	yes	never	yes	yes	yes	male/both	yes	missing	9'
22995	two	20	other provinces	town/city	very good	correct	correct	yes	yes	acceptable	acceptable	yes	never	yes	no	no/unknown	male/both	no	no	9'
14071	three	21	local province	town/city	very good	correct	correct	no	no	acceptable	acceptable	yes	never	yes	yes	no/unknown	male/both	no	yes	9'
22532	two	21	local province	countryside	bad	correct	incorrect/unknown	no	no	acceptable	acceptable	yes	never	yes	yes	no/unknown	male/both	no	yes	0-4'
3277	four	22	local province	town/city	very good	correct	correct	no	no	acceptable	acceptable	yes	never	yes	yes	no/unknown	male/both	no	yes	9'
25492	two	19	local province	countryside	very good	correct	correct	yes	yes	acceptable	acceptable	yes	never	yes	yes	no/unknown	male/both	yes	yes	9'
23583	two	20	local province	town/city	very good	incorrect/unknown	correct	yes	yes	acceptable	acceptable	yes	never	yes	yes	no/unknown	male/both	yes	yes	9'
